# Supplementary material for: Overexpression of the protein disulfide isomerase AtCYO1 in chloroplasts slows dark-induced senescence in Arabidopsis
Source: BMC Plant Biol. 2018 May 4;18:80. doi: 10.1186/s12870-018-1294-5 (PMC5935949; doi:10.1186/s12870-018-1294-5)
Supplement: Supplementary file 1 — Raw data of Fig. 1a. (XLSX 20 kb) [file 12870_2018_1294_MOESM1_ESM.xlsx]

## Sheet: AtCYO1 gene expression
	Ct		Average		SE
	Target	Reference	Target	Reference	Target	Reference	⊿Ct	⊿Ct SE	⊿⊿Ct	Relative ⊿⊿Ct	Max	Min	+SE	-SE
Wild type	24.7297	19.6902	24.5898	19.7305	0.0862646	0.0284435	4.8593	0.0908329	0	1	1.06498	0.93898	0.0649849	0.0610195
	24.4324	19.7854
	24.6072	19.7158
Empty-15	24.94	19.195	25.0067	18.9983	0.114649	0.337939	6.00833	0.356857	1.14903	0.450927	0.577472	0.352113	0.126545	0.0988146
	25.23	19.46
	24.85	18.34
Empty-16	24.5229	19.4805	24.7036	19.4483	0.115581	0.0521199	5.25533	0.126789	0.396033	0.759945	0.829754	0.696009	0.0698092	0.063936
	24.9188	19.518
	24.6691	19.3463
AtCYO1ox-4	13.3135	17.8325	13.233	17.8333	0.106249	0.096043	-4.6003	0.143224	-9.4596	704.082	777.567	637.542	73.4851	66.5403
	13.363	17.6673
	13.0224	18
AtCYO1ox-5	15.5423	20.2003	15.65	20.0814	0.0831227	0.124712	-4.43147	0.149875	-9.29077	626.325	694.89	564.524	68.5656	61.8002
	15.5941	20.2119
	15.8135	19.8321
AtCYO1ox-6	15.6582	18.3074	15.6443	18.5124	0.0403536	0.146865	-2.86813	0.152308	-7.72743	211.928	235.526	190.695	23.5973	21.2331
	15.7062	18.7971
	15.5685	18.4328
