# Supplementary material for: Overexpression of the protein disulfide isomerase AtCYO1 in chloroplasts slows dark-induced senescence in Arabidopsis
Source: BMC Plant Biol. 2018 May 4;18:80. doi: 10.1186/s12870-018-1294-5 (PMC5935949; doi:10.1186/s12870-018-1294-5)
Supplement: Supplementary file 2 — Raw data of Fig. 2b. (XLSX 41 kb) [file 12870_2018_1294_MOESM2_ESM.xlsx]

## Sheet: Chlorophyll and FvFm
DDI	0	3	6	0	3	6	0	3	6
	Wild type			Empty			AtCYO1ox-4
	Chlorophyll a
	mg/gFW
	875	372	162	1020	432	65	1284	903	710
	961	382	134	912	342	60	789	686	778
	935	254	124	1086	352	60	1081	717	513
	964	251	64	707	735	207	989	856	536
	769	603	190	915	237	198	833	862	635
	784	577	155	680	789	213	846	688	693
	724	172	209	1021	454	12	1105	958	504
	832	635	70	1067	756	68	1104	909	785
	1072			1152			1079
	1076			1173			1077
	998			1099			921
	1244			825			1290
	754			664			797
	801			1416			1279
	746			1128			1289
	682			702			1341
Mean	888.562	405.75	138.5	972.938	512.125	110.375	1069	822.375	644.25
SE	38.9791	63.2607	18.3809	53.5734	76.2846	28.7085	47.8928	38.4656	40.7737
DDI	0	3	6	0	3	6	0	3	6
	Wild type			Empty			AtCYO1ox-4
	Chlorophyll b
	mg/gFW
	335	142	66	353	175	21	471	352	292
	352	139	49	354	194	41	478	333	310
	340	115	58	378	137	75	390	256	233
	357	116	26	369	95	33	307	314	274
	281	243	67	265	133	33	296	312	232
	308	231	52	264	310	77	371	233	254
	248	79	31	336	327	42	376	369	222
	291	249	71	357	313	77	358	240	311
	361			381			348
	359			411			289
	263			322			401
	239			335			297
	336			246			271
	381			278			483
	418			433			522
	303			462			369
Mean	323.25	164.25	52.5	346.5	210.5	49.875	376.688	301.125	266
SE	12.4868	23.5256	5.88885	15.4062	32.8035	8.06987	19.3849	18.3755	12.6956
DDI	0	3	6	0	3	6	0	3	6
	Wild type			Empty			AtCYO1ox-4
	Fv/Fm
	0.824	0.202	0.02	0.815	0.034	0.018	0.814	0.568	0.027
	0.816	0.131	0.013	0.791	0.029	0.021	0.84	0.702	0.02
	0.824	0.46	0.02	0.804	0.084	0.032	0.801	0.737	0.016
	0.818	0.628	0.018	0.806	0.027	0.036	0.796	0.605	0.021
	0.805	0.026	0.042	0.818	0.049	0.057	0.817	0.613	0.338
	0.802	0.078	0.064	0.811	0.021	0.039	0.807	0.257	0.126
	0.799	0.054	0.132	0.801	0.035	0.048	0.815	0.474	0.202
	0.804	0.048	0.149	0.792	0.238	0.033	0.81	0.474	0.172
	0.796	0.094	0.074	0.799	0.637	0.021	0.803	0.64	0.331
	0.803	0.115	0.118	0.812	0.628	0.055	0.797	0.704	0.393
	0.801	0.699	0.063	0.801	0.674	0.012	0.807	0.635	0.345
	0.806	0.182	0.063	0.804	0.55	0.021	0.817	0.74	0.135
	0.819	0.61	0.011	0.818	0.499	0.04	0.819	0.379	0.253
	0.814	0.376	0.021	0.811	0.011	0.028	0.811	0.293	0.554
	0.797	0.032	0.078	0.807	0.041	0.071	0.789	0.699	0.134
	0.803	0.021	0.124	0.81	0.648	0.013	0.811	0.719	0.141
Mean	0.808188	0.23475	0.063125	0.80625	0.262813	0.0340625	0.809625	0.577438	0.2005
SE	0.00236506	0.0596146	0.0116157	0.00204022	0.0705042	0.00424703	0.00293949	0.0393669	0.039219
