# Supplementary material for: Overexpression of the protein disulfide isomerase AtCYO1 in chloroplasts slows dark-induced senescence in Arabidopsis
Source: BMC Plant Biol. 2018 May 4;18:80. doi: 10.1186/s12870-018-1294-5 (PMC5935949; doi:10.1186/s12870-018-1294-5)
Supplement: Supplementary file 4 — Raw data of Figure S1. (XLSX 37 kb) [file 12870_2018_1294_MOESM4_ESM.xlsx]

## Sheet: Chlorophyll 
Days of incubation	0	3	6	0	3	6	0	3	6
	Wild type			Empty			AtCYO1ox-4
	Chlorophyll a
	mg/gFW
	875	730	893	915	838	794	1284	1099	1139
	961	774	986	912	827	809	1081	843	954
	935	495	710	1086	781	732	989	788	980
	964	568	780	1020	783	737	846	1076	1028
	769	1250	1094	707	835	801	1105	1106	925
	784	1408	1114	680	778	735	1104	789	876
	724	329	696	1021	762	828	1079	1194	1181
	832	1417	1169	1067	849	711	1077	1020	1159
	1072			1152			887
	1076			1173			821
	1129			787			785
	1057			1199			1302
	821			721			1359
	769			657			1267
	825			1288			1290
	784			1185			833
Mean	898.562	871.375	930.25	973.125	806.625	768.375	1069.31	989.375	1030.25
SE	32.6588	151.561	66.552	52.2434	11.9716	15.6067	48.4164	56.3883	41.0452
Days of incubation	0	3	6	0	3	6	0	3	6
	Wild type			Empty			AtCYO1ox-4
	Chlorophyll b
	mg/gFW
	335	171	385	353	337	299	498	444	418
	352	279	339	354	352	304	474	436	427
	340	317	264	378	309	283	478	325	291
	357	210	288	369	292	292	390	296	391
	281	238	358	265	297	287	369	381	311
	308	454	367	264	283	308	307	369	300
	248	500	371	336	372	277	296	288	378
	291	499	277	357	341	309	371	462	447
	361			381			376
	359			411			358
	257			299			348
	251			254			399
	337			305			405
	438			421			212
	310			415			314
	338			389			429
Mean	322.688	333.5	331.125	346.938	322.875	294.875	376.5	375.125	370.375
SE	12.4434	46.9905	16.8284	13.723	11.3349	4.23184	18.5232	24.0657	21.7977
Days of incubation	0	3	6	0	3	6	0	3	6
	Wild type			Empty			AtCYO1ox-4
	Fv/Fm
	0.824	0.788	0.799	0.815	0.806	0.797	0.814	0.817	0.811
	0.816	0.813	0.803	0.791	0.813	0.804	0.84	0.804	0.814
	0.824	0.797	0.816	0.804	0.81	0.799	0.801	0.806	0.816
	0.818	0.8	0.808	0.806	0.809	0.808	0.796	0.802	0.813
	0.805	0.816	0.831	0.818	0.819	0.813	0.817	0.809	0.814
	0.802	0.815	0.828	0.811	0.814	0.797	0.807	0.817	0.824
	0.799	0.807	0.815	0.801	0.794	0.819	0.815	0.82	0.817
	0.804	0.821	0.824	0.792	0.814	0.821	0.81	0.812	0.824
	0.796	0.818	0.819	0.799	0.801	0.824	0.803	0.818	0.825
	0.803	0.822	0.814	0.812	0.805	0.809	0.797	0.815	0.829
	0.801	0.817	0.826	0.801	0.814	0.811	0.807	0.82	0.814
	0.806	0.82	0.831	0.804	0.802	0.82	0.817	0.805	0.814
	0.819	0.801	0.821	0.818	0.817	0.795	0.819	0.809	0.822
	0.814	0.774	0.811	0.811	0.807	0.799	0.811	0.824	0.814
	0.797	0.821	0.799	0.807	0.798	0.815	0.789	0.811	0.807
	0.803	0.808	0.822	0.81	0.791	0.82	0.811	0.812	0.821
Mean	0.808188	0.808625	0.816687	0.80625	0.807125	0.809437	0.809625	0.812562	0.817437
SE	0.00236506	0.0034045	0.00263109	0.00204022	0.0020532	0.00247819	0.00293949	0.0016201	0.00150269
