# Supplementary material for: Overexpression of the protein disulfide isomerase AtCYO1 in chloroplasts slows dark-induced senescence in Arabidopsis
Source: BMC Plant Biol. 2018 May 4;18:80. doi: 10.1186/s12870-018-1294-5 (PMC5935949; doi:10.1186/s12870-018-1294-5)
Supplement: Supplementary file 8 — Raw data of Fig. 4. (XLSX 74 kb) [file 12870_2018_1294_MOESM8_ESM.xlsx]

## Sheet: CCE
NAP		Ct		Average		SE
	DDI	Target	Reference	Target	Reference	Target	Reference	⊿Ct	⊿Ct SE	⊿⊿Ct	Relative ⊿⊿Ct	Max	Min	+SE	-SE
Wild type	0	32.5033	25.5153	30.0429	23.434	1.28175	1.04248	6.60891	1.65216	0	1	3.14305	0.318163	2.14305	0.681837
		29.4361	22.5006
		28.1894	22.2861
	3	23.6012	19.8708	24.1408	20.6789	0.271436	0.408997	3.46189	0.490873	-3.14702	8.85827	12.4485	6.30349	3.59021	2.55477
		24.462	21.1925
		24.3593	20.9735
	6	24.0926	20.6143	23.7653	19.7124	0.170587	0.466552	4.05293	0.49676	-2.55598	5.88068	8.29789	4.16762	2.4172	1.71306
		23.6849	19.4687
		23.5183	19.0542
Empty	0	26.7954	20.2333	26.9589	20.3284	0.202062	0.0549923	6.63053	0.209412	0.0216209	0.985125	1.13902	0.852025	0.153893	0.1331
		27.3607	20.4238
		26.7206	20.3281
	3	24.785	20.4001	24.981	20.9224	0.397617	0.331141	4.05855	0.517449	-2.55036	5.8578	8.38499	4.0923	2.52718	1.76551
		24.4115	20.8309
		25.7464	21.5362
	6	23.0125	18.9412	24.5905	21.0101	0.821712	1.09164	3.58037	1.36634	-3.02855	8.15988	21.0374	3.16501	12.8776	4.99487
		24.9818	21.4407
		25.7772	22.6485
AtCYO1ox-4	0	29.5918	20.6391	29.5695	21.2818	0.360103	0.411226	8.28773	0.546609	1.67882	0.312339	0.456217	0.213836	0.143878	0.098503
		30.1818	22.0476
		28.935	21.1588
	3	23.9143	20.4074	23.8452	20.1307	0.180818	0.335964	3.71459	0.381533	-2.89433	7.43497	9.68573	5.70725	2.25075	1.72773
		24.1181	20.5226
		23.5033	19.462
	6	28.7914	23.5527	26.2605	21.8186	1.26549	0.887483	4.44184	1.54567	-2.16708	4.49113	13.1114	1.53837	8.62027	2.95275
		25.0144	20.6236
		24.9756	21.2796
SGR1		Ct		Average		SE
	DDI	Target	Reference	Target	Reference	Target	Reference	⊿Ct	⊿Ct SE	⊿⊿Ct	Relative ⊿⊿Ct	Max	Min	+SE	-SE
Wild type	0	32.2553	25.5153	29.9919	23.434	1.15535	1.04248	6.55786	1.55615	0	1	2.94068	0.340058	1.94068	0.659942
		29.2628	22.5006
		28.4575	22.2861
	3	24.1026	19.8708	24.8584	20.6789	0.379035	0.408997	4.17944	0.557625	-2.37842	5.19967	7.65311	3.53276	2.45344	1.66691
		25.2878	21.1925
		25.1847	20.9735
	6	24.0579	20.6143	23.2372	19.7124	0.419759	0.466552	3.52478	0.627589	-3.03308	8.18556	12.6465	5.29816	4.46097	2.8874
		22.9798	19.4687
		22.6738	19.0542
Empty	0	27.8179	20.2333	27.5483	20.3284	0.211293	0.0549923	7.21993	0.218332	0.662069	0.631972	0.735228	0.543217	0.103256	0.0887548
		27.6954	20.4238
		27.1317	20.3281
	3	25.7355	20.4001	25.9394	20.9224	0.300915	0.331141	5.01694	0.447442	-1.54092	2.90981	3.96787	2.13388	1.05806	0.775923
		25.5509	20.8309
		26.5317	21.5362
	6	22.5368	18.9412	24.8305	21.0101	1.16685	1.09164	3.82034	1.59788	-2.73752	6.66924	20.1876	2.20327	13.5184	4.46597
		25.6044	21.4407
		26.3502	22.6485
AtCYO1ox-4	0	27.4713	20.6391	28.0011	21.2818	0.346969	0.411226	6.71932	0.538047	0.161455	0.894123	1.29827	0.615785	0.404148	0.278338
		28.6541	22.0476
		27.878	21.1588
	3	24.7993	20.4074	24.4692	20.1307	0.303695	0.335964	4.33853	0.452883	-2.21933	4.65677	6.37406	3.40215	1.71729	1.25462
		24.7457	20.5226
		23.8626	19.462
	6	28.2473	23.5527	25.4949	21.8186	1.37649	0.887483	3.67623	1.63779	-2.88164	7.36987	22.9342	2.3683	15.5643	5.00157
		24.0712	20.6236
		24.1661	21.2796
NYC1		Ct		Average		SE
	DDI	Target	Reference	Target	Reference	Target	Reference	⊿Ct	⊿Ct SE	⊿⊿Ct	Relative ⊿⊿Ct	Max	Min	+SE	-SE
Wild type	0	28.0774	25.5153	26.172	23.434	0.954474	1.04248	2.73803	1.41343	0	1	2.6637	0.375417	1.6637	0.624583
		25.3209	22.5006
		25.1178	22.2861
	3	22.1309	19.8708	22.5227	20.6789	0.196237	0.408997	1.84381	0.453638	-0.894219	1.8586	2.54534	1.35715	0.686734	0.501453
		22.738	21.1925
		22.6993	20.9735
	6	21.4281	20.6143	20.7173	19.7124	0.356343	0.466552	1.00488	0.58707	-1.73315	3.32452	4.99407	2.21311	1.66955	1.11141
		20.4063	19.4687
		20.3174	19.0542
Empty	0	24.4871	20.2333	24.9677	20.3284	0.266617	0.0549923	4.63928	0.27223	1.90125	0.267711	0.323308	0.221675	0.0555964	0.046036
		25.0078	20.4238
		25.4081	20.3281
	3	23.1378	20.4001	23.0642	20.9224	0.237942	0.331141	2.14183	0.407763	-0.596198	1.51173	2.0055	1.13953	0.493772	0.372201
		22.6203	20.8309
		23.4346	21.5362
	6	20.9085	18.9412	22.1249	21.0101	0.629434	1.09164	1.11478	1.2601	-1.62325	3.08068	7.37862	1.28623	4.29794	1.79445
		22.4522	21.4407
		23.014	22.6485
AtCYO1ox-4	0	24.6297	20.6391	24.9254	21.2818	0.263245	0.411226	3.64356	0.488267	0.905535	0.533835	0.748841	0.380561	0.215007	0.153274
		25.4505	22.0476
		24.6959	21.1588
	3	21.9995	20.4074	22.0592	20.1307	0.152799	0.335964	1.92859	0.369079	-0.809442	1.75253	2.26345	1.35695	0.510913	0.395588
		22.3487	20.5226
		21.8296	19.462
	6	24.6344	23.5527	22.5875	21.8186	1.02349	0.887483	0.768845	1.35468	-1.96918	3.91547	10.0135	1.53103	6.09799	2.38444
		21.5478	20.6236
		21.5803	21.2796
NOL		Ct		Average		SE
	DDI	Target	Reference	Target	Reference	Target	Reference	⊿Ct	⊿Ct SE	⊿⊿Ct	Relative ⊿⊿Ct	Max	Min	+SE	-SE
Wild type	0	31.2878	25.5153	29.3887	23.434	0.956007	1.04248	5.95473	1.41447	0	1	2.66562	0.375148	1.66562	0.624852
		28.6318	22.5006
		28.2467	22.2861
	3	27.0465	19.8708	27.1884	20.6789	0.0731739	0.408997	6.50951	0.415491	0.554776	0.680763	0.907969	0.510412	0.227206	0.170351
		27.2286	21.1925
		27.2902	20.9735
	6	27.6023	20.6143	27.5618	19.7124	0.193544	0.466552	7.84941	0.505104	1.89468	0.268933	0.381677	0.189493	0.112744	0.0794403
		27.8749	19.4687
		27.2082	19.0542
Empty	0	27.8838	20.2333	27.9395	20.3284	0.0803436	0.0549923	7.61116	0.0973614	1.65643	0.317224	0.339371	0.296522	0.022147	0.0207017
		27.8369	20.4238
		28.0979	20.3281
	3	27.7822	20.4001	27.9624	20.9224	0.163583	0.331141	7.04001	0.369342	1.08527	0.471302	0.608812	0.364852	0.137509	0.106451
		27.816	20.8309
		28.289	21.5362
	6	26.6404	18.9412	28.0163	21.0101	0.707992	1.09164	7.00615	1.30113	1.05142	0.482494	1.18897	0.195801	0.706473	0.286693
		28.4145	21.4407
		28.994	22.6485
AtCYO1ox-4	0	27.5212	20.6391	27.8052	21.2818	0.228596	0.411226	6.52342	0.470492	0.56869	0.674229	0.934199	0.486603	0.25997	0.187625
		28.2575	22.0476
		27.637	21.1588
	3	27.153	20.4074	27.2729	20.1307	0.151487	0.335964	7.14223	0.368538	1.1875	0.439062	0.566849	0.340083	0.127786	0.0989791
		27.5738	20.5226
		27.0919	19.462
	6	30.5668	23.5527	29.3239	21.8186	0.64407	0.887483	7.5053	1.09656	1.55056	0.341377	0.730017	0.159638	0.38864	0.181739
		28.9957	20.6236
		28.4093	21.2796
PPH		Ct		Average		SE
	DDI	Target	Reference	Target	Reference	Target	Reference	⊿Ct	⊿Ct SE	⊿⊿Ct	Relative ⊿⊿Ct	Max	Min	+SE	-SE
Wild type	0	28.924	25.5153	26.8273	23.434	1.05752	1.04248	3.39334	1.48497	0	1	2.79911	0.357256	1.79911	0.642744
		26.02	22.5006
		25.538	22.2861
	3	23.2549	19.8708	23.8115	20.6789	0.297526	0.408997	3.13259	0.505767	-0.260747	1.1981	1.70115	0.843804	0.503055	0.354295
		24.2721	21.1925
		23.9076	20.9735
	6	23.6644	20.6143	23.0695	19.7124	0.307392	0.466552	3.35714	0.558713	-0.0361982	1.02541	1.51038	0.696157	0.484972	0.329251
		22.9064	19.4687
		22.6377	19.0542
Empty	0	24.9091	20.2333	25.024	20.3284	0.168985	0.0549923	4.69565	0.177708	1.30231	0.405476	0.458628	0.358484	0.0531521	0.0469921
		25.3567	20.4238
		24.8063	20.3281
	3	24.3178	20.4001	24.5193	20.9224	0.186325	0.331141	3.59687	0.379962	0.20353	0.868423	1.13009	0.667346	0.261663	0.201077
		24.3486	20.8309
		24.8915	21.5362
	6	22.5784	18.9412	24.1782	21.0101	0.818874	1.09164	3.16806	1.36463	-0.225278	1.169	3.01031	0.453962	1.84131	0.715041
		24.6747	21.4407
		25.2815	22.6485
AtCYO1ox-4	0	24.9025	20.6391	25.3528	21.2818	0.31773	0.411226	4.07103	0.519672	0.677696	0.625163	0.896252	0.43607	0.271089	0.189093
		25.9663	22.0476
		25.1897	21.1588
	3	23.6176	20.4074	23.5858	20.1307	0.221312	0.335964	3.4551	0.402307	0.0617597	0.958095	1.26624	0.72494	0.308142	0.233155
		23.9522	20.5226
		23.1875	19.462
	6	27.4932	23.5527	25.2387	21.8186	1.12793	0.887483	3.42006	1.43522	0.0267204	0.981649	2.65461	0.363005	1.67296	0.618645
		24.0434	20.6236
		24.1795	21.2796
PAO		Ct		Average		SE
	DDI	Target	Reference	Target	Reference	Target	Reference	⊿Ct	⊿Ct SE	⊿⊿Ct	Relative ⊿⊿Ct	Max	Min	+SE	-SE
Wild type	0	29.7039	25.5153	27.9987	23.434	0.860109	1.04248	4.56472	1.3515	0	1	2.55178	0.391884	1.55178	0.608116
		27.3429	22.5006
		26.9494	22.2861
	3	24.4637	19.8708	25.003	20.6789	0.27134	0.408997	4.3241	0.49082	-0.240626	1.18151	1.6603	0.840784	0.478797	0.340722
		25.3245	21.1925
		25.2209	20.9735
	6	25.557	20.6143	25.3674	19.7124	0.192931	0.466552	5.65503	0.504869	1.09031	0.469661	0.666447	0.330982	0.196786	0.13868
		25.5636	19.4687
		24.9816	19.0542
Empty	0	26.7447	20.2333	26.9964	20.3284	0.127067	0.0549923	6.66805	0.138456	2.10332	0.232721	0.256163	0.211425	0.0234412	0.0212961
		27.1525	20.4238
		27.092	20.3281
	3	25.4636	20.4001	25.5506	20.9224	0.218063	0.331141	4.62815	0.396492	0.0634284	0.956987	1.25969	0.727026	0.302698	0.229961
		25.2239	20.8309
		25.9642	21.5362
	6	24.3859	18.9412	25.8386	21.0101	0.744	1.09164	4.82853	1.32106	0.263803	0.832889	2.08098	0.333355	1.24809	0.499534
		26.2861	21.4407
		26.844	22.6485
AtCYO1ox-4	0	26.7784	20.6391	27.3	21.2818	0.414093	0.411226	6.01817	0.583592	1.45344	0.365149	0.547203	0.243664	0.182054	0.121485
		28.1179	22.0476
		27.0036	21.1588
	3	24.8959	20.4074	25.0753	20.1307	0.22742	0.335964	4.94465	0.405699	0.379921	0.76848	1.01803	0.580102	0.249549	0.188377
		25.527	20.5226
		24.803	19.462
	6	29.375	23.5527	27.5005	21.8186	0.938066	0.887483	5.68185	1.29135	1.11713	0.461012	1.12836	0.188354	0.667349	0.272657
		26.4951	20.6236
		26.6314	21.2796
