# Supplementary material for: Overexpression of the protein disulfide isomerase AtCYO1 in chloroplasts slows dark-induced senescence in Arabidopsis
Source: BMC Plant Biol. 2018 May 4;18:80. doi: 10.1186/s12870-018-1294-5 (PMC5935949; doi:10.1186/s12870-018-1294-5)
Supplement: Supplementary file 9 — Raw data of Fig. 5. (XLSX 56 kb) [file 12870_2018_1294_MOESM9_ESM.xlsx]

## Sheet: Chlorophyll catabolites
		Pheide a	HM Chl	Chl a	Chl b	Phein a	Chl a	Chl b	Phein a		Mean		Pheide a	HM Chl	Chl a	Chl b	Phein a
	DDI	Area/mgFW					nmol/mgFW					DDI	Area/mgFW		nmol/mgFW
Wild type	0	0	4881.41	2.22125e+06	421591	22582.1	805.967	263.659	15.8471		Wild type	0	0	6924.28	315.935	973.471	17.4809
		0	6515.95	2.90333e+06	549840	27516	1053.46	343.865	19.3095			3	22035.1	33514.2	182.283	504.831	9.2393
		0	6096.59	2.08423e+06	391880	18587.1	756.251	245.078	13.0436			6	37152.7	18382.4	71.9782	183.296	3.37435
		0	7913.09	2.77602e+06	523595	26441.9	1007.26	327.452	18.5557		Empty	0	1084.57	12172	425.956	1238.38	23.7928
		0	8337.95	2.79276e+06	521143	24715.7	1013.34	325.918	17.3443			3	16287.4	35568.7	231.408	622.102	11.4855
		0	7800.71	3.31974e+06	623035	29618.7	1204.55	389.64	20.7851			6	39581.7	11233.7	45.6598	108.88	2.04779
	3	18019	33079.8	1.50382e+06	306098	14897.2	545.654	191.431	10.4542		AtCYO1ox-4	0	0	7590.18	346.155	1064.31	21.9445
		12995.8	28230.5	1.31178e+06	280054	12746.6	475.971	175.143	8.94499			3	0	10084.2	238.103	711.179	15.2196
		18558.7	45470.7	1.72527e+06	361798	16335.7	626.004	226.265	11.4636			6	4813.26	10189.5	210.125	591.167	13.9569
		30482.1	27687.4	1.04825e+06	221759	9095.1	380.352	138.686	6.38253		SE
		30120.1	33102.4	1.36746e+06	287647	12755.4	496.176	179.892	8.95116		Wild type	0	0	540.663	67.7666	21.7549	1.12241
												3	3511.72	3203.01	40.4674	14.0987	0.858904
	6	26474.5	13535.4	372397	86409.8	3725.79	135.122	54.0399	2.61459			6	4753.32	2953.31	20.0251	7.09125	0.316157
		30198.6	28539.7	692284	159434	6570.77	251.191	99.7086	4.61106		Empty	0	733.514	1399.88	125.162	40.8225	2.81695
		31721.8	23594.4	605319	130727	5390.7	219.637	81.7556	3.78295			3	4383.58	1964.96	15.658	6.7818	0.367455
		58215.4	10117.8	395253	94062.3	4131.5	143.415	58.8257	2.8993			6	4805.78	929.616	7.53252	3.52573	0.123441
		33663.6	12953.7	394464	97138.5	3866.8	143.129	60.7495	2.71354		AtCYO1ox-4	0	0	354.24	49.5268	16.0364	1.10948
		42642.1	21553.6	571262	122787	5165.16	207.279	76.7897	3.62467			3	0	966.431	31.9478	11.3755	0.658734
Empty	0	0	18656.4	5.12052e+06	1.00577e+06	53744.5	1857.95	628.997	37.7154			6	826.642	914.378	27.9072	12.262	0.920294
		0	9367.61	3.14543e+06	633404	31249	1141.3	396.125	21.9291
		0	11545.4	3.08128e+06	622031	30487.2	1118.03	389.012	21.3945
		4260.12	12730.9	2.85942e+06	591399	30921.5	1037.53	369.855	21.6993
		2247.32	11273.6	3.21317e+06	631028	29929.9	1165.88	394.639	21.0034
		0	9458.12	3.05807e+06	602995	27096.1	1109.6	377.108	19.0148
	3	9153.21	30064.6	1.68832e+06	367160	16635	612.6	229.618	11.6737
		8222.77	41218.8	1.83308e+06	397428	16771.3	665.124	248.548	11.7694
		12329	29648.3	1.74515e+06	378915	17591.3	633.218	236.97	12.3448
		8333.33	39338	1.75247e+06	375065	17400.7	635.875	234.562	12.211
		27188.5	37653.8	1.74757e+06	381794	15652.1	634.098	238.77	10.9839
		32497.5	35488.5	1.52048e+06	319768	14150.8	551.697	199.98	9.93037
	6	49068.9	13086.7	321710	75548.6	3498.51	116.731	47.2474	2.4551
		23954.4	6902.63	210184	50630.3	2228.6	76.2641	31.6637	1.56393
		26535.5	11235.4	287929	67093	2750.86	104.474	41.9593	1.93043
		44457.2	12830	290723	70384.4	3207.98	105.487	44.0178	2.25122
		41157.4	11042	337251	86343.4	2867.3	122.37	53.9984	2.01214
		52317.1	12305.6	352643	88060.3	2955.32	127.955	55.0721	2.07391
AtCYO1ox-4	0	0	6544.44	2.37598e+06	447129	25450.2	862.113	279.631	17.8598
		0	8837.99	3.20974e+06	606136	36041.9	1164.64	379.072	25.2925
		0	8439.82	3.14597e+06	597398	34442.8	1141.5	373.607	24.1704
		0	7233.71	2.67738e+06	508013	29898.1	971.474	317.707	20.9811
		0	7134.54	3.0289e+06	573633	29147.3	1099.02	358.745	20.4543
		0	7350.61	3.16146e+06	588697	32645.6	1147.12	368.166	22.9092
	3	0	7776.79	2.03514e+06	399098	22019.4	738.441	249.592	15.4522
		0	7513.39	1.73885e+06	342889	20468.3	630.934	214.44	14.3637
		0	10027.9	2.04353e+06	398495	22503	741.482	249.215	15.7916
		0	13722.2	2.21014e+06	430636	25198.8	801.936	269.316	17.6833
		0	9730.3	1.65303e+06	310862	18246	599.794	194.41	12.8042
		0	11734.3	2.07936e+06	402380	21691.8	754.486	251.645	15.2223
	6	8421.42	13208.5	1.86361e+06	386118	24539.2	676.201	241.475	17.2205
		5910.56	9935.57	1.68251e+06	357031	21928.2	610.488	223.284	15.3882
		3212.3	11064.8	1.33275e+06	261827	14931.6	483.581	163.744	10.4783
		4134.74	11261.4	1.52849e+06	311528	18924.5	554.604	194.827	13.2804
		3994.64	9034.37	1.5957e+06	317297	19432.6	578.992	198.435	13.6369
		3205.88	6632.24	1.77248e+06	382136	19575.8	643.134	238.984	13.7374
